# Supplementary material for: Vaccination Status of Children With Epilepsy or Cerebral Palsy in Hunan Rural Area and a Relative KAP Survey of Vaccinators
Source: Front Pediatr. 2019 Mar 26;7:84. doi: 10.3389/fped.2019.00084 (PMC6448507; doi:10.3389/fped.2019.00084)
Supplement: Supplementary file 3 [file Table_3.XLSX]

## Sheet: Sheet1
Supplemental Table 3 Attitudes for vaccination toward children with EP or CP of respondents of different education background
Questions	Education	Strongly approve	Approve	*DK/REF	Disagree	Strongly	χ2	p value
						disagree
Inoculate all vaccines to children with epilepsy controlled for 3 months and normal EEG	Junior College	22	132	61	305	24	9.019	0.061
		0.04	0.243	0.112	0.561	0.044
	Bachelor or above	9	24	20	104	12
		0.053	0.142	0.118	0.615	0.071
Inoculate all vaccines to children with epilepsy controlled for 3 months and abnormal EEG	Junior College	3	27	43	372	99	6.799	0.147
		0.006	0.05	0.079	0.684	0.182
	Bachelor or above	2	6	9	108	44
		0.012	0.036	0.053	0.639	0.26
Inoculate all vaccines to children with epilepsy controlled for a year and normal EEG	Junior College	25	221	63	219	16	1.915	0.751
		0.046	0.406	0.116	0.403	0.029
	Bachelor or above	12	66	17	69	5
		0.071	0.391	0.101	0.408	0.03
Inoculate all vaccines to children with epilepsy controlled for a year and abnormal EEG	Junior College	5	44	40	395	60	2.22	0.695
		0.009	0.081	0.074	0.726	0.11
	Bachelor or above	2	8	13	127	19
		0.012	0.047	0.077	0.751	0.112
Inoculate all vaccines to children with epilepsy controlled for 3 years and normal EEG	Junior College	45	320	48	119	11	10.832	0.029
		0.083	0.588	0.088	0.219	0.02
	Bachelor or above	28	86	16	34	5
		0.166	0.509	0.095	0.201	0.03
Inoculate all vaccines to children with epilepsy controlled for a year and abnormal EEG	Junior College	7	61	47	387	42	2.062	0.724
		0.013	0.112	0.077	0.711	0.086
	Bachelor or above	4	16	16	123	10
		0.024	0.095	0.095	0.728	0.059
Inoculate all vaccines to children with epilepsy rarely recur for a year after telling the parents the benefits and risks	Junior College	8	124	45	330	37	0.958	0.916
		0.015	0.228	0.083	0.607	0.068
	Bachelor or above	4	40	14	98	13
		0.024	0.237	0.083	0.58	0.077
Children with epilepsy should not receive enhance vaccination if seizure occurrs after 1st dose within 3 days	Junior College	91	317	33	90	13	0.532	0.97
		0.167	0.583	0.061	0.165	0.024
	Bachelor or above	32	96	9	28	4
		0.189	0.568	0.053	0.166	0.024
Children with epilepsy should not receive enhanced vaccination if any symptoms of encephalopathy occurrs after 1stdose within 7 days	Junior College	117	313	31	68	15	2.499	0.645
		0.215	0.575	0.057	0.125	0.028
	Bachelor or above	45	93	10	18	3
		0.266	0.55	0.059	0.107	0.018
Inoculate pertussis vaccine to children with epilepsy	Junior College	3	44	51	418	27	4.761	0.313
		0.006	0.081	0.094	0.768	0.05
	Bachelor or above	0	8	21	134	6
		0	0.047	0.124	0.793	0.036
Inoculate measles or MMR vaccine to children with epilepsy	Junior College	7	174	84	250	29	2.906	0.574
		0.013	0.32	0.154	0.46	0.053
	Bachelor or above	4	52	32	75	6
		0.024	0.308	0.189	0.444	0.036
Inoculate pertussis vaccine to children with cerebral palsy	Junior College	3	58	65	356	62	4.774	0.311
		0.006	0.107	0.119	0.654	0.114
	Bachelor or above	1	9	19	117	23
		0.006	0.053	0.112	0.692	0.136
Inoculate measles or MMR vaccine to children with cerebral palsy	Junior College	7	183	84	244	26	2.583	0.63
		0.013	0.336	0.154	0.449	0.048
	Bachelor or above	4	65	23	70	7
		0.024	0.385	0.136	0.414	0.041
Inoculate acelluar pertussis vaccine to children with CP instead of whole cell pertussis vaccine	Junior College	7	102	123	283	29	1.909	0.752
		0.013	0.188	0.226	0.52	0.053
	Bachelor or above	2	35	43	78	11
		0.012	0.207	0.254	0.462	0.065
Inoculate acelluar pertussis vaccine to children with EP instead of whole cell pertussis vaccine	Junior College	6	91	120	299	28	0.954	0.917
		0.011	0.167	0.221	0.55	0.051
	Bachelor or above	1	32	36	90	10
		0.006	0.189	0.213	0.533	0.059
For reducing fever after pertussis vaccination, let the children take acetaminophen or ibuprofen at the same time or within 24 hours	Junior College	7	43	70	342	82	2.606	0.626
		0.013	0.079	0.129	0.629	0.151
	Bachelor or above	4	18	20	105	22
		0.024	0.107	0.118	0.621	0.13
*DK/REF: Dont' know/Refuse to answer
