# Supplementary material for: Vaccination Status of Children With Epilepsy or Cerebral Palsy in Hunan Rural Area and a Relative KAP Survey of Vaccinators
Source: Front Pediatr. 2019 Mar 26;7:84. doi: 10.3389/fped.2019.00084 (PMC6448507; doi:10.3389/fped.2019.00084)
Supplement: Supplementary file 4 [file Table_4.XLSX]

## Sheet: Sheet1
Supplemental Table 4 Attitudes for vaccination toward children with EP or CP of respondents from different affiliation
Questions	Affiliation	Strongly approve	Approve	*DK/REF	Disagree	Strongly	χ2	p value
						disagree
Inoculate all vaccines to children with epilepsy controlled for 3 months and normal EEG	County Hospital/ CDC or above	29	148	79	386	30	9.676	0.046
		0.043	0.22	0.118	0.574	0.045
	Town/Community health service center	2	8	2	23	6
		0.049	0.195	0.049	0.561	0.146
Inoculate all vaccines to children with epilepsy controlled for 3 months and abnormal EEG	County Hospital/ CDC or above	4	32	49	455	132	3.579	0.466
		0.006	0.048	0.073	0.677	0.196
	Town/Community health service center	1	1	3	25	11
		0.024	0.024	0.073	0.61	0.268
Inoculate all vaccines to children with epilepsy controlled for 12 months and normal EEG	County Hospital/ CDC or above	35	273	78	266	20	3.904	0.419
		0.052	0.406	0.116	0.396	0.03
	Town/Community health service center	2	14	2	22	1
		0.049	0.341	0.049	0.537	0.024
Inoculate all vaccines to children with epilepsy controlled for 12 months and abnormal EEG	County Hospital/ CDC or above	6	51	50	490	75	2.555	0.635
		0.009	0.076	0.074	0.729	0.112
	Town/Community health service center	1	1	3	32	4
		0.024	0.024	0.073	0.78	0.098
Inoculate all vaccines to children with epilepsy controlled for 36 months and normal EEG	County Hospital/ CDC or above	67	391	60	138	15	8.651	0.07
		0.1	0.582	0.089	0.205	0.022
	Town/Community health service center	6	15	4	15	1
		0.146	0.366	0.098	0.366	0.024
Inoculate all vaccines to children with epilepsy controlled for 36 months and abnormal EEG	County Hospital/ CDC or above	9	77	60	478	48	8.568	0.073
		0.013	0.115	0.089	0.711	0.071
	Town/Community health service center	2	0	3	32	4
		0.049	0	0.073	0.78	0.098
Inoculate all vaccines to children with epilepsy rarely recur for a year after telling the parents benefits and risks	County Hospital/ CDC or above	11	158	58	398	47	4.52	0.34
		0.016	0.235	0.086	0.592	0.07
	Town/Community health service center	1	6	1	30	3
		0.024	0.146	0.024	0.732	0.073
Children with epilepsy should not receive enhance vaccination if seizure occurrs after 1st dose within 3 days	County Hospital/ CDC or above	114	388	41	112	17	2.64	0.62
		0.17	0.577	0.061	0.167	0.025
	Town/Community health service center	9	25	1	6	0
		0.22	0.61	0.024	0.146	0
Children with epilepsy should not receive vaccination if any symptoms of encephalopathy occurrs after 1stdose within 7 days	County Hospital/ CDC or above	150	382	41	82	17	3.535	0.473
		0.223	0.568	0.061	0.122	0.025
	Town/Community health service center	12	24	0	4	1
		0.293	0.585	0	0.098	0.024
Inoculate pertussis vaccine to children with epilepsy	County Hospital/ CDC or above	3	52	70	516	30	5.807	0.214
		0.004	0.077	0.104	0.768	0.045
	Town/Community health service center	0	0	2	36	3
		0	0	0.049	0.878	0.073
Inoculate measles or MMR vaccine to children with epilepsy	County Hospital/ CDC or above	10	215	112	301	34	3.828	0.43
		0.015	0.32	0.167	0.448	0.051
	Town/Community health service center	1	11	4	24	1
		0.024	0.32	0.098	0.585	0.024
Inoculate pertussis vaccine to children with cerebral palsy	County Hospital/ CDC or above	4	65	80	445	78	2.334	0.675
		0.006	0.097	0.119	0.662	0.116
	Town/Community health service center	0	2	4	28	7
		0	0.049	0.098	0.683	0.171
Inoculate measles or MMR vaccine to children with cerebral palsy	County Hospital/ CDC or above	9	233	102	295	33	5.472	0.242
		0.013	0.347	0.152	0.439	0.049
	Town/Community health service center	2	15	5	19	0
		0.049	0.366	0.122	0.463	0
Inoculate acelluar pertussis vaccine to children with CP instead of whole cell pertussis vaccine	County Hospital/ CDC or above	9	126	159	340	38	2.627	0.622
		0.013	0.188	0.237	0.506	0.057
	Town/Community health service center	0	11	7	21	2
		0	0.32	0.171	0.512	0.049
Inoculate acelluar pertussis vaccine to children with EP instead of whole cell pertussis vaccine	County Hospital/ CDC or above	7	116	149	363	37	2.195	0.7
		0.01	0.173	0.222	0.54	0.055
	Town/Community health service center	0	7	7	26	1
		0	0.171	0.171	0.634	0.024
For reducing fever after pertussis vaccination, let the children take acetaminophen or ibuprofen at the same time or within 24 hours	County Hospital/ CDC or above	11	56	84	419	102	4.513	0.341
		0.016	0.083	0.125	0.624	0.152
	Town/Community health service center	0	5	6	28	2
		0	0.122	0.146	0.683	0.049
*DK/REF: Don’t 'know/Refuse to answer
